# Supplementary material for: Incidence and Prevalence Analysis of Non-Small-Cell and Small-Cell Lung Cancer Using Administrative Data
Source: Int J Environ Res Public Health. 2021 Aug 28;18(17):9076. doi: 10.3390/ijerph18179076 (PMC8431612; doi:10.3390/ijerph18179076)
Supplement: Supplementary file 1 [file ijerph-18-09076-s001.zip]

Archive with 1 entries (1 files):
- ijerph-1308555-supplementary.pdf
